# Supplementary material for: Who can you trust? A review of free online sources of “trustworthy” information about treatment effects for patients and the public
Source: BMC Med Inform Decis Mak. 2019 Feb 20;19:35. doi: 10.1186/s12911-019-0772-5 (PMC6381637; doi:10.1186/s12911-019-0772-5)
Supplement: Supplementary file 1 — Appendix review of online evidence-based patient info. Assessments of three included websites. Description of data: Search results and assessments of the information found in the three included websites for eight common health questions. (XLSX 29 kb) [file 12911_2019_772_MOESM1_ESM.xlsx]

## Sheet: Sheet1
	Cochrane Evidence www.cochrane.org/evidence
	Question	Initial search terms	Hits (Andy) (date: 22.12 17)	Hits (Liz) (date: 09.01.18)	Search	Search (Liz)	Articles	Benefits (Andy)	Benefits (Liz)	Benefits (Consensus)	Harms (Andy)	Harms (Liz)	Harms (Consensus)	Quantitative (Andy)	Quantitative (Liz)	Quantitative (Consensus)	Certainty (Andy)	Certainty (Liz)	Certainty (Consensus)	Rank (Andy)	Rank (Liz)	Notes	Notes (Liz)
	Should I do exercises for my backache?	1. exercise for backache	7447	7475	hard	hard	Pilates for low back pain	yes	yes	yes	yes	yes	yes	no	no	no	yes	yes	yes	2	2	"OR" appears to be inserted between words, resulting in large number so irrelevant hits.	It appears the search engine works the same as in The Cochrane Library, however there is no help file on the Cochrane evidence webpage. You would need to og to the Clib page to get help on how to search.
		2. exercise backache	547	557			Exercises for the prevention of recurrences of episodes of low-back pain	yes	yes	yes	yes	yes	yes	no	no	no	yes	yes	yes
		3. backache	6	6			Exercise therapy for treatment of non-specific low back pain	yes	yes	yes	no	no	no	no	no	no	no	no	no
		4. “back pain”	103	104			Motor control exercise for chronic non-specific low-back pain	yes	yes	yes	no	no	no	no	no	no	yes	yes	yes
		5. "back pain" AND exercise	43	44			Motor control exercise for acute non-specific low back pain		yes			no			no			yes
							Yoga treatment for chronic non-specific low back pain		yes			yes			no			yes
	Are period suppressing birth control pills safe?	1. period suppressing birth control pills	6989	7018	hard	hard	Oral contraceptive pills for heavy menstrual bleeding	yes	yes	yes	no	no	no	no	no	no	yes*	no	Informally**	2	2	*Certainty of the evidence not based on GRADE or standardised/systematic. Titles not in plain language. None of the reviews address safety of using contraceptives to skip periods.	**"the evidence from the one study is not sufficient to adequately assess the effectiveness" ***"There is limited evidence.." ****"The available evidence is insufficient"
		2. period suppressing “birth control pills”	1550	1562			Combined oral contraceptive pill (OCP) as treatment for primary dysmenorrhoea	yes	yes	yes	no	no	no	no	no	no	yes*	no	Informally***
		3. "oral contraceptives"	66	67			Birth control pills with three phases versus one phase	yes	yes	yes	yes	yes	yes	yes	no	yes	yes*	no	Informally****
		4. "menstrual suppression"	0	0
		5. "birth control pills"		19
	Should I get a flu shot?	1. flu shot	1	45	hard	hard	Vaccines to prevent influenza in healthy adults	yes	yes	yes	yes	yes	yes	yes	yes	yes	yes*	yes (RoB)	yes*	3	3	*risk of bias only Not really plain language. More like an abstract.
		2. "flu shot"		1
		3. influenza vaccine	25	152
		4. "influenza vaccine"		25
	Should I get my osteoarthritic knee replaced?	1. knee replacement	583	590	hard	hard	none													0	0
		2. surgery for osteoarthritis of the knee	7481	7509
		3. osteoarthritis AND “knee replacement”	10	10
	Should I take vitamin D to prevent osteoporosis?	1. vitamin D for osteoporosis	7450	7478	moderate	moderate	Vitamin D and related vitamin D compounds for preventing fractures resulting from osteoporosis in older people (Cochrane review)	yes	yes	yes	yes	yes	yes	no	no	no	yes*	no	Informally**	2	2	*Not GRADE / systematic. Includes hypertext pop-up explanations of terms! **"Reliable evidence"	Search using “vitamin D” AND osteoporosis reduced the hits to only 12 but did not give the relevant hit **"The review found reliable evidence"
		2. “vitamin D” AND osteoporosis	12	12
	Should I stop using phone, tablet, computer, and TV screens before going to bed?	1. computers and sleep problems	1	1	hard	hard	none													0	0
		2. screens and sleep problems	25	25
		3. computers AND insomnia	1	1
		4. screens AND insomnia	9	9
	Should I take antibiotics for my sore throat?	1. sore throat	362	363	easy	easy	Antibiotics for people with sore throats	yes	yes	yes	yes	yes	yes	yes	yes	yes	yes	yes	yes	1	1
		2. antibiotics for sore throat		7479
		3. “sore throat” AND antibiotics		24
	How often should I get dental check-ups?	1. dental checks	1352	1360	moderate	moderate	Recall intervals for oral health in primary care patients	yes	yes	yes	no	no	no	-*	no	-*	yes	yes	yes	1	1	*Insufficient evidence
		2. dental check-ups	169	172			Routine scale and polish for periodontal health in adults
		3. routine dental check-ups		988
	Informed Health www.informedhealth.org
	Question	Search terms	Hits	Hits (Liz) date: 09.01.17	Search		Articles	Benefits	Benefits (Liz)	Benefits (Consensus)	Harms (Andy)	Harms (Liz)	Harms (Consensus)	Quantitative (Andy)	Quantitative (Liz)	Quantitative (Consensus)	Certainty (Andy)	Certainty (Liz)	Certainty (Consensus)	Rank		Notes	Notes (Liz)
	Should I do exercises for my backache?	1. backache	40+	54	moderate	moderate	Low back pain: Can exercise prevent recurrent low back pain? (Cochrane review)	yes	yes	yes	yes	yes	yes	yes	yes	yes	no	no	no	3	3	First relevant article was 7th hit for second search. "OR" appears to be inserted between words, resulting in large number so irrelevant hits. Not easy to find info about adverse effects ("The studies did not report side effects.")	*If you use AND you get an error message.
		2. exercise for backache	220+	220
		3. “back pain”		420
		4. “back pain” AND exercise		Error message*
		5. exercise for low back pain		580+
	Are period suppressing birth control pills safe?	1. period suppressing birth control pills	440+	440+	hard	hard	none													3	3	"Contraceptive pill" and "pill, contraceptive" leads to "Contraception", which links to "Hormonal contraception", which does not specifically address period supressing birth control pills
		2. period suppressing “birth control pills”	200+	220+
		3. "oral contraception"	0	0
		4. oral contraception		87
		browsing	0
		"contraceptive pill"	0	0
		"menstrual suppression"	60+	0
		menstrual suppression		76
		period suppression		227
	Should I get a flu shot?	1. flu shot	20+	20+	easy	easy	How much protection do flu vaccinations offer? (Cochrane review)	yes	yes	yes	no	no	no	yes	yes	yes	no	no	no	1	1
		2. influenza vaccine
	Should I get my osteoarthritic knee replaced?	1. knee replacement	80+	80+	hard	hard	none													0	0	Did not find articles in any of the three databases. In Epistemonikos, it was relatively easy to find several relevant systematic reviews. "knee replacement" AND osteoarthritis yielded 44 systematic reviews. Total knee replacement: an evidence-based analysis. 2005 What proportion of patients report long-term pain after total hip or knee replacement for osteoarthritis? A systematic review of prosp…
		2. surgery for osteoarthritis of the knee	220+
		3. osteoarthritis AND “knee replacement”	0
	Should I take vitamin D to prevent osteoporosis?	1. vitamin D for osteoporosis	100+	100+	hard	hard	no research summary													3	3		*If you use AND you get an error message.
		2. “vitamin D” AND osteoporosis	100+	Error message*
	Should I stop using phone, tablet, computer, and TV screens before going to bed?	1. computers and sleep problems	540+	540+	hard	hard	no research summary													0	0	Information for teenagers: "For instance, it might help to only listen to relaxing music before going to bed and keep from talking on the phone or playing computer or mobile phone games" Did not find articles in any of the three databases. In Epistemonikos, it was relatively easy to find a systematic review of "epidemiological evidence to support or refute the link between addictive Internet gami…	*If you use AND you get an error message.
		2. screens and sleep problems	560+	560+
		3. computers AND insomnia	80+	Error message*
		4. screens AND insomnia	100+	Error message*
	Should I take antibiotics for my sore throat?	1. sore throat	80+	80+	hard*	easy	Do antibiotics make sore throats go away quicker? (Cochrane review)	yes	yes	yes	yes	yes	yes	yes	yes	yes	no	no	no	3	3	Under heading "tonsillitis" (which was confusing)	Relevant article was the first hit. Tonsillitis was in the title but has antibiotics and sore throat in the title. *If you use AND you get an error message.
		2. antibiotics for sore throat	70+	140+
		3. “sore throat” AND antibiotics	0	Error message*
	How often should I get dental check-ups?	1. dental checks	220+	220+	hard	hard	How often should you visit the dentist for a check-up?*													3		* No Research summary or reference	Could not find anything
		2. dental check-ups	40+	40+			Gingivitis and periodontitis Prevention
		3. routine dental check-ups		120+
	PubMed Health https://www.ncbi.nlm.nih.gov/pubmedhealth/
	Question	Initial search terms	Hits	Hits (Liz) date: 12.01.17	Search		Articles	Benefits	Benefits (Liz)	Benefits (Consensus)	Harms (Andy)	Harms (Liz)	Harms (Consensus)	Quantitative (Andy)	Quantitative (Liz)	Quantitative (Consensus)	Certainty (Andy)	Certainty (Liz)	Certainty (Consensus)	Rank		Notes	Notes (Liz)
	Should I do exercises for my backache?	1. backache	694	457	easy	easy	Exercise therapy for treatment of non‐specific low back pain (Cochrane review)	yes	yes	yes	no	no	no	no	yes	yes	no	no	no	1	1	Although there were 694 hits for the initial search, 4 of the first 5 were relevant. The number of hits was reduced to 91 with the "Consumer information" filter. AHRQ, Cochrane, and NCI appear to be ticked as default "Content providers". Not clear why or how that affects the search results. Not clear how articles are sorted. Hard to find info about side effect and not clear what it is based on fo…	Used the consumer information filter - fewer hits with "exercise for backache" and the most relevant articles came up at the beginning
		2. exercise for backache		94			Can exercise prevent recurrent low back pain? (Informed Health)	yes	yes	yes	yes	yes	yes	yes	yes	yes	no	no	no
		3. “back pain”					Motor control exercise for acute non‐specific low back pain (Cochrane review)	yes	yes	yes	no	no	no	no	no	no	yes	yes	yes
		4. “back pain” AND exercise					Exercise and physiotherapy for chronic low back pain (Informed Health)	yes	yes	yes	yes	no	yes	yes	yes	yes	no	no	no
	Are period suppressing birth control pills safe?	1. period suppressing birth control pills	18	0*	hard	hard	Menstrual suppression in special circumstances (DARE)	no	no	no	no	no	no	no	no	no	yes	Quality**	Yes**	1	1	The record is for a guideline (consensus) and it is not in plain language. Grades of evidence are not explained.	*With consumer filter **"The quality of evidence was rated using the criteria described in the Report of the Canadian Task Force on Preventive Health Care (Table 1)". Quality of the evidence was not reported
		2. period suppressing “birth control pills”	4	0*
		3. “oral contraception”	37	37
		4. "menstrual suppression"	1	1
	Should I get a flu shot?	1. flu shot	166	31**	moderate	easy/moderate	Vaccines to prevent influenza in healthy adults (Cochrane review)	yes	yes	yes	yes	yes	yes	yes	yes	yes	yes*	RoB	yes*	2	2	Hit #17. *risk of bias only Not really plain language. More like an abstract.	**With consumer filter. The relevant article was hit #17 so relatively easy to find but the other articles for the flu shot came first which were for specific groups (elderly, children, people with asma, etc)
		2. influenza vaccine
	Should I get my osteoarthritic knee replaced?	1. knee replacement	456	456	hard	hard	none														0		Knee replacement: 31 hits with consumer filter Surgery for osteoarthritis of the knee: 21 hits with consumer filter Found one review but was comparing different fixation options for knee replacement
		2. surgery for osteoarthritis of the knee	173	173
		3. osteoarthritis AND “knee replacement”	148	148																0
	Should I take vitamin D to prevent osteoporosis?	1. vitamin D for osteoporosis	145	14**	easy	easy	Vitamin D and related vitamin D compounds for preventing fractures resulting from osteoporosis in older people (Cochrane review)	yes	yes	yes	yes	yes	yes	no*	yes (in abstract)	no	yes*	yes (in abstrat)	Informally*	1	1	*Not GRADE / systematic. "The review found reliable evidence" There is quantitative information in the abstract (not plain language) below the PLS.	**With consumer filter
		2. “vitamin D” AND osteoporosis
	Should I stop using phone, tablet, computer, and TV screens before going to bed?	1. computers and sleep problems	50	50			none													0	0	Insomnia: Problems sleeping – information for teenagers (Informed Health) showed up.
		2. screens and sleep problems	49	49
		3. computers AND insomnia	34	42
		4. screens AND insomnia	36	52
		computer and insomnia	215
	Should I take antibiotics for my sore throat?	1. sore throat	246	247	easy	easy	Antibiotics for people with sore throats (Cochrane review)	yes	yes	yes	yes	no	yes	yes	yes	yes	yes	yes	yes	2	2		*With consumer filter (109 hits without filter)
		2. antibiotics for sore throat		35*
		3. “sore throat” AND antibiotics
	How often should I get dental check-ups?	1. dental checks	66*	66	hard	moderate/hard	Dental Recall: Recall Interval Between Routine Dental Examinations (NICE guideline)*													3		*2 not relevant using Consumer information filter. Not a PLS. *Insufficient evidence	Dental checks: Nothing relevant if use the consumer filter (2 hits) Dental check-ups: With consumer filter, 4th hit relevant (Recall interventions)
		2. dental check-ups	68	25			Recall intervals for oral health in primary care patients (Cochrane review)	yes	yes	yes	no	no	no	- *	no (insufficient evidence)	- *	yes	yes	yes
		3. routine dental check-ups					The clinical effectiveness and cost-effectiveness of routine dental checks: a systematic review and economic evaluation (DARE)
